# Supplementary material for: Rosmarinosin A Inhibits Inflammatory Response in Lipopolysaccharide-Induced RAW 264.7 Macrophages via Suppressing NF-κB and MAPK Signaling Pathway
Source: Molecules. 2025 Sep 15;30(18):3752. doi: 10.3390/molecules30183752 (PMC12472359; doi:10.3390/molecules30183752)
Supplement: Supplementary file 1 [file molecules-30-03752-s001.zip]

Archive with 1 entries (1 files):
- molecules-3802955-supplementary.pdf
